# Supplementary material for: Comprehensive 16S rRNA and metagenomic data from the gut microbiome of aging and rejuvenation mouse models
Source: Sci Data. 2022 May 10;9:197. doi: 10.1038/s41597-022-01308-3 (PMC9091251; doi:10.1038/s41597-022-01308-3)
Supplement: Supplementary file 1 — Supplementary Table 1. Frailty scores and clinical frailty index in Aged-Vehicle samples at 0 and 30 weeks. [file 41597_2022_1308_MOESM1_ESM.xlsx]

## Sheet: Sheet1
Supplementary Table 1. Frailty scores and clinical frailty index in Aged-Vehicle samples at 0 and 30 weeks. Frailty scores and clinical frailty index in Aged-Vehicle samples at 0 and 30 weeks. A clinical frailty index was calculated based on the clinical assessment of deficits in aging mice. Values represent the number of mice with frailty scores of 0, 0.5 or 1.0 for each parameter used to develo…
Mouse No.		1	2	3	4	5	6	7	8	9	10
Sample names	16s rRNA data	NA	OldV2-16s	OldV3-16s	OldV4-16s	OldV5-16s	OldV6-16s	OldV7-16s	OldV8-16s	OldV3-2-16s	OldV4-2-16s
	Metagenome data	22w-v1	22w-v2	22w-v3	22w-v4	22w-v5	22w-v6	22w-v7	22w-v8	22w-v3-2	22w-v4-2
Frailty Index Score (Aged-Vehicle, 0 week)
Clinical parameters and scores	Alopecia	0	0	0	0	0	0	0	0	0	0
	Loss of fur color	1	1	1	1	1	1	1	1	1	1
	Dermatitis	0	0	0	0	0	0	0	0	0	0
	Loss of whiskers	0	0	0	0	0	0	0	0	0	0
	Coat condition	0.5	0.5	0.5	0.5	0.5	0.5	0.5	0.5	0.5	0.5
	Tumors	0	0	0	0	0	0	0	0	0	0
	Distended abdomen	0	0	0	0	0	0	0	0	0	0
	Kyphosis	1	1	1	1	1	1	1	1	1	1
	Tail stiffening	0	0	0	0	0	0	0	0	0	0
	Gait	0	0	0	0	0	0	0	0	0	0
	Tremor	0	0	0	0	0	0	0	0	0	0
	Forelimb grip strength	0	0	0	0	0	0	0	0	0	0
	Head tilt	0	0	0	0	0	0	0	0	0	0
	Hearing loss	0	0	0	0	0	0	0	1	0	0
	Cataracts	0	0	0	0	0	0	0	0	0	0
	Eye discharge /swollen/squint	0.5	0.5	0.5	0.5	0	0.5	0.5	0	0	0
	Microphthalmia	0	0	0.5	0	0	0	0	0	0	0
	Corneal opacity	0	0	0	0	0	0	0	0	0	0
	Vision loss	0	0	0	0	0	0	0	0	0	0
	Menace reflex	0	0	0	0	0	0	0	0	0	0
	Nasal discharge	0	0	0	0	0	0	0	0	0	0
	Malocclusions	0	0	0	0	0	0	0	0	0	0
	Rectal prolapse	0	0	0	0	0	0	0	0	0	0
	Diarrhea	0	0	0	0	0	0	0	0	0	0
	Breathing rate/depth	0	0	0	0	0	0	0	0	0	0
	Piloerection	0	0	0	0	0	0	0	0	0	0
	Total score	3	3	3.5	3	2.5	3	3	3.5	2.5	2.5
	Frailty Index (%)	101.7	101.7	118.6	101.7	84.75	101.7	101.7	118.6	84.8	84.8
Frailty Index Score (Aged-Vehicle, 30 weeks)
Clinical parameters and scores	Alopecia	0	0	0	0	0	0	0	0	0	0
	Loss of fur color	1	1	1	1	1	1	1	1	1	1
	Dermatitis	0	0	0	0	0	0	0	0	0	0
	Loss of whiskers	0	0	0	0	0	0	0	0	0	0
	Coat condition	1	1	1	1	0.5	1	1	0.5	0.5	0.5
	Tumors	0	0	0	0	0	0	0	0	0	0
	Distended abdomen	0	0	0	0	0	0	0	0	0	0
	Kyphosis	1	1	1	1	1	1	1	1	1	1
	Tail stiffening	0	0	0	0	0	0	0	0	0	0
	Gait	0	0	0	0	0	0	0	0	0	0
	Tremor	0	0	0	0	0	0	0	0	0	0
	Forelimb grip strength	0	0	0	0	0.5	0.5	0	0	0	0
	Head tilt	0	0	0	0	0	0	0	0	0	0
	Hearing loss	1	1	1	1	1	1	1	1	1	1
	Cataracts	0	0	0	0	0	0	0	0	0	0
	Eye discharge /swollen/squint	0.5	0.5	0.5	0.5	0.5	1	0.5	0.5	0	0.5
	Microphthalmia	0	0	0	0	0	0	0	0	0	0
	Corneal opacity	0	0	0	0	0	0	0	0	0	0
	Vision loss	0	0	0	0	0	0	0	0	0	0
	Menace reflex	0	0	0	0	0	0	0	0	0	0
	Nasal discharge	0	0	0	0	0	0	0	0	0	0
	Malocclusions	0	0	0	0	0	0	0	0	0	0
	Rectal prolapse	0	0	0	0	0	0	0	0	0	0
	Diarrhea	0	0	0	0	0	0	0	0	0	0
	Breathing rate/depth	0	0	0	0	0	0	0	0	0	0
	Piloerection	1	1	1	1	0.5	1	1	1	1	1
	Total score	5.5	5.5	5.5	5.5	5	6.5	5.5	5	4.5	5
	Frailty Index (%)	183.3	183.3	157.1	183.3	200	216.7	183.3	142.9	180	200
