# Supplementary material for: Comprehensive 16S rRNA and metagenomic data from the gut microbiome of aging and rejuvenation mouse models
Source: Sci Data. 2022 May 10;9:197. doi: 10.1038/s41597-022-01308-3 (PMC9091251; doi:10.1038/s41597-022-01308-3)
Supplement: Supplementary file 2 — Supplementary Table 2. Frailty scores and clinical frailty index in Aged-AK samples at 0 and 30 weeks. [file 41597_2022_1308_MOESM2_ESM.xlsx]

## Sheet: Sheet1
Supplementary Table 2. Frailty scores and clinical frailty index in Aged-AK samples at 0 and 30 weeks. A clinical frailty index was calculated based on the clinical assessment of deficits in aging mice. Values represent the number of mice with frailty scores of 0, 0.5 or 1.0 for each parameter used to develop a frailty index (0, no sign; 0.5, mild deficit; 1, severe deficit). NA, not available.
Mouse No.		1	2	3	4	5	6	7	8	9	10	11
Frailty Index Score (Aged-AK, 0 week)
Sample names	16s rRNA data	OldV1-16s	OldAK6-16s	NA	OldAK8-16s	OldV1-2-16s	OldAK10-16s	OldAK11-16s	OldAK12-16s	OldAK13-16s	OldAK14-16s	OldAK15-16s
	Metagenome data	22w-ak5	22w-ak6	NA	22w-ak8	22w-ak9	22w-ak10	22w-ak11	22w-ak12	22w-ak13	22w-ak14	22w-ak15
Clinical parameters and scores	Alopecia	0	0	0	0	0	0	0	0	0	0	0
	Loss of fur color	1	1	1	1	1	1	1	1	1	1	1
	Dermatitis	0	0	0	0	0	0	0	0	0	0	0
	Loss of whiskers	0	0	0	0	0	0	0	0	0	0	0
	Coat condition	0.5	0.5	0.5	0.5	0.5	0.5	0.5	0.5	0.5	0.5	0.5
	Tumors	0	0	0	0	0	0	0	0	0	0	0
	Distended abdomen	0	0	0	0	0	0	0	0	0	0	0
	Kyphosis	1	1	1	1	1	1	1	1	1	1	1
	Tail stiffening	0	0	0	0	0	0	0	0	0	0	0
	Gait	0	0	0	0	0	0	0	0	0	0	0
	Tremor	0	0	0	0	0	0	0	0	0	0	0
	Forelimb grip strength	0	0	0	0	0	0	0	0	0	0	0
	Head tilt	0	0	0	0	0	0	0	0	0	0	0
	Hearing loss	0	0.5	0	1	0.5	0.5	0	1	0	1	0.5
	Cataracts	0	0	0	0	0	0	0	0	0	0	0
	Eye discharge /swollen/squint	0.5	0.5	0	0	0.5	0	0	0	0	0	0
	Microphthalmia	0	0	0	0	0	0	0	0	0	0	0
	Corneal opacity	0	0	0	0	0	0	0	0	0	0	0
	Vision loss	0	0	0	0	0	0	0	0	0	0	0
	Menace reflex	0	0	0	0	0	0	0	0	0	0	0
	Nasal discharge	0	0	0	0	0	0	0	0	0	0	0
	Malocclusions	0	0	0	0	0	0	0	0	0	0	0
	Rectal prolapse	0	0	0	0	0	0	0	0	0	0	0
	Diarrhoea	0	0	0	0	0	0	0	0	0	0	0
	Breathing rate/depth	0	0	0	0	0	0	0	0	0	0	0
	Piloerection	0	0	0	0	0	0	0	0	0	0	0
	Total score	3	3.5	2.5	3.5	3.5	3	2.5	3.5	2.5	3.5	3
	Frailty Index (%)	97.1	113.2	80.9	113.2	113.2	97.1	80.9	113.2	80.9	113.2	97.1
Frailty Index Score (Aged-AK, 30 weeks)
Clinical parameters and scores	Alopecia	0	0	0	0	0	0	0	0	0	0	0
	Loss of fur color	1	1	1	1	1	1	1	1	1	1	1
	Dermatitis	0	0.5	0	0	0	0	0	0	0	0	0
	Loss of whiskers	0	0	0	0	0	0	0	0	0	0	0
	Coat condition	0.5	1	0.5	1	1	0.5	0.5	1	0.5	0.5	0.5
	Tumors	0	0	0	0	0	0	0	0	0	0	0
	Distended abdomen	0	0	0	0	0	0	0	0	0	0	0
	Kyphosis	1	1	1	1	1	1	1	1	1	1	1
	Tail stiffening	0	0	0	0	0	0	0	0	0	0	0
	Gait	0	0	0	0	0	0	0	0	0	0	0
	Tremor	0	0	0	0	0	0	0	0	0	0	0
	Forelimb grip strength	0	0	0	0.5	0	0	0	0	0	0	0
	Head tilt	0	0	0	0	0	0	0	0	0	0	0
	Hearing loss	1	1	1	1	1	1	1	1	1	1	1
	Cataracts	0	0	0	0	0	0	0	0	0	0	0
	Eye discharge /swollen/squint	0.5	0	0	0.5	1	0.5	1	0	0.5	0.5	0.5
	Microphthalmia	0	0	0	0	0	0	0	0	0	0	0
	Corneal opacity	0	0	0	0	0	0	0	0	0	0	0
	Vision loss	0	0	0	0	0	0	0	0	0	0	0
	Menace reflex	0	0	0	0	0	0	0	0	0	0	0
	Nasal discharge	0	0	0	0	0	0	0	0	0	0	0
	Malocclusions	0	0	0	0	0	0	0	0	0	0	0
	Rectal prolapse	0	0	0	0	0	0	0	0	0	0	0
	Diarrhea	0	0	0	0	0	0	0	0	0	0	0
	Breathing rate/depth	0	0	0	0	0	0	0	0	0	0	0
	Piloerection	0.5	1	1	1	1	0.5	0.5	1	0.5	1	0.5
	Total score	4.5	5.5	4.5	6	6	4.5	5	5	4.5	5	4.5
	Frailty Index (%)	150	157.1	180	171.4	171.4	150	200	142.9	180	142.9	150
