# Supplementary material for: Comprehensive 16S rRNA and metagenomic data from the gut microbiome of aging and rejuvenation mouse models
Source: Sci Data. 2022 May 10;9:197. doi: 10.1038/s41597-022-01308-3 (PMC9091251; doi:10.1038/s41597-022-01308-3)
Supplement: Supplementary file 3 — Supplementary Table 3. Read statistics of 16s rRNA data. [file 41597_2022_1308_MOESM3_ESM.xlsx]

## Sheet: Sheet1
Supplementary Table 3. Read statistics of 16s rRNA data.
Experiment	Condition	Sample name	Raw data	QIIME2
			Reads	Amplicon sequence variant (ASV)
Ageing	Week1	A16-16s	759054	192011
		A17-16s	1150359	443170
	Week4	A6-16s	1265379	347357
		A7-16s	656935	113601
		A8-16s	1261683	355781
		A9-16s	790104	214215
	Week20	A1-16s	339830	80670
		A2-16s	552334	132833
		A3-16s	1234048	266863
		A4-16s	935997	225855
		A5-16s	824221	210852
	Week50	A11-16s	400141	85757
		A12-16s	249593	54339
		A13-16s	258439	21617
		A14-16s	366322	104475
		A15-16s	183029	45305
	Week100	A24-16s	453212	115669
		A25-16s	413167	101028
		A26-16s	369154	83746
		A27-16s	1014126	227604
		A28-16s	1049964	250802
Co-housing	Co-Y	C1-16s	136575	26169
		C2-16s	144087	26419
		C3-16s	161722	35917
		C4-16s	146017	25060
		C5-16s	136247	35962
		C6-16s	234192	29918
		C7-16s	151688	35025
		C8-16s	117396	25623
		C9-16s	61853	15597
	Co-A	C10-16s	141078	29533
		C20-16s	124279	28113
		C30-16s	155716	31855
		C40-16s	125790	29724
		C50-16s	175343	32948
		C60-16s	178033	33371
		C70-16s	109923	28203
		C80-16s	149736	33780
		C90-16s	161162	36264
Parabiosis	Hetero-Y	OY-Y1-16s	708001	56441
		OY-Y2-16s	803928	60012
		OY-Y3-16s	647779	54537
		OY-Y4-16s	384013	89848
		OY-Y5-16s	572869	127315
	Hetero-A	OY-O1-16s	241320	11187
		OY-O2-16s	848270	68856
		OY-O3-16s	595260	73032
		OY-O4-16s	936483	109548
	Iso-Y	YY1-16s	244059	42432
		YY2-16s	936833	77717
		YY3-16s	357921	77464
		YY4-16s	321752	87203
		YY5-16s	423085	131791
		YY6-16s	1002458	231947
		YY7-16s	843748	251719
		YY8-16s	472525	117938
	Iso-A	OO1-16s	346107	24283
		OO2-16s	257536	60415
		OO3-16s	614589	117453
		OO4-16s	804066	124271
Serum-injection	iv 8 (Y→A)	Serum-8iv-8-01	52511	10782
		Serum-8iv-8-02	52548	12154
		Serum-8iv-8-03	60348	10731
		Serum-8iv-8-12	82408	13931
		Serum-16iv-8-04	168148	26764
		Serum-16iv-8-05	113574	21447
		Serum-16iv-8-14	129719	26435
		Serum-16iv-8-15	79199	20087
		Serum-16iv-8-16	124788	29158
	iv 16 (Y→A)	Serum-16iv-16-04	105379	20383
		Serum-16iv-16-05	130625	23848
		Serum-16iv-16-14	138906	32002
		Serum-16iv-16-15	103904	24414
		Serum-16iv-16-16	133815	30396
	iv 8 (Y→Y)	YtoY8-11-16s	35055	3844
		YtoY8-1-16s	34296	4650
		YtoY8-2-16s	149244	24322
		YtoY8-3-16s	35811	5061
		YtoY8-4-16s	37931	3728
		YtoY8-5-16s	67985	2877
		YtoY8-6-16s	1203921	180696
		YtoY8-7-16s	67991	14843
		YtoY8-8-16s	266256	41533
		YtoY8-9-16s	32111	4712
	iv 16 (Y→Y)	YtoY16-6-16s	75277	14950
		YtoY16-7-16s	93962	14791
		YtoY16-8-16s	67436	10956
		YtoY16-9-16s	280909	39441
AK treatment	Aged-AK	OldAK10-16s	77667	12796
		OldAK11-16s	43708	8163
		OldAK12-16s	84655	12802
		OldAK13-16s	88393	11038
		OldAK14-16s	94523	11737
		OldAK15-16s	71244	9169
		OldAK6-16s	74236	8232
		OldAK8-16s	93143	14511
		OldV1-16s	84869	10111
		OldV1-2-16s	75909	9203
	Aged-V	OldV2-16s	78558	7642
		OldV3-16s	1392223	140351
		OldV3-2-16s	86657	13307
		OldV4-16s	99173	13187
		OldV4-2-16s	91077	13251
		OldV5-16s	60100	7125
		OldV6-16s	64499	8814
		OldV7-16s	84257	10306
		OldV8-16s	79722	9094
