# Supplementary material for: Comprehensive 16S rRNA and metagenomic data from the gut microbiome of aging and rejuvenation mouse models
Source: Sci Data. 2022 May 10;9:197. doi: 10.1038/s41597-022-01308-3 (PMC9091251; doi:10.1038/s41597-022-01308-3)
Supplement: Supplementary file 4 — Supplementary Table 4. Read statistics of metagenome data. [file 41597_2022_1308_MOESM4_ESM.xlsx]

## Sheet: Sheet1
Supplementary Table 4. Read statistics of metagenome data.
Experiment	Condition	Name	Raw data		Gene prediction
			Reads	(bp)	Ribosomal RNA gene	Known functions	Unknown functions
Ageing	Week1	A16	3560386	343	28,649 (1%)	1,421,743 (49.00%)	1,451,378 (50.02%)
		A17	2139136	336	14,543 (1%)	822,163 (45.41%)	973,808 (53.79%)
	Week4	A6	3410794	352	21,691 (1%)	2,358,242 (75.12%)	759,513 (24.19%)
		A7	4121549	340	19,479 (1%)	2,142,346 (89.20%)	239,803 (9.99%)
		A8	3257130	349	19,520 (1%)	2,504,308 (84.47%)	441,035 (14.88%)
		A9	3494225	344	22,700 (1%)	2,326,423 (74.21%)	785,822 (25.07%)
	Week20	A1	2530032	332	15,230 (1%)	1,953,110 (84.14%)	353,023 (15.21%)
		A2	2129405	323	11,907 (1%)	1,657,137 (86.06%)	256,585 (13.32%)
		A3	3571464	337	22,161 (1%)	2,732,726 (87.45%)	369,940 (11.84%)
		A4	2237355	339	12,980 (1%)	1,734,577 (85.35%)	284,833 (14.01%)
		A5	6104820	339	39,944 (1%)	4,026,606 (78.84%)	1,041,035 (20.38%)
	Week50	A11	2851025	344	16,459 (1%)	2,065,831 (81.17%)	462,819 (18.18%)
		A12	3004109	331	30,009 (1%)	1810062 (68.52%)	801717 (31.48%)
		A13	2717098	342	20,116 (1%)	2,068,043 (86.17%)	311,786 (12.99%)
		A14	3255758	340	22,518 (1%)	2,413,720 (83.53%)	453,397 (15.69%)
		A15	3402356	337	23,683 (1%)	2,632,194 (85.47%)	423,886 (13.76%)
	Week100	A24	2639380	342	22,404 (1%)	1,943,896 (79.59%)	476,203 (19.50%)
		A25	3199177	347	25,079 (1%)	2,416,682 (84.00%)	435,327 (15.13%)
		A26	2701511	346	27,196 (1%)	1,826,371 (68.06%)	829,739 (30.92%)
		A27	3204270	345	26,685 (1%)	2,314,911 (81.92%)	484,244 (17.14%)
		A28	2706741	335	16,260 (1%)	2,043,088 (80.31%)	484,534 (19.05%)
Co-housing	Co-Y	C3-1	5304841	349	44,904 (1%)	3,789,442 (71.74%)	1,447,631 (27.41%)
		C3-2	6434506	350	35,780 (1%)	4,364,857 (82.53%)	888,479 (16.80%)
		C3-3	4995904	349	28,582 (1%)	3,434,243 (79.31%)	867,335 (20.03%)
		C3-4	4110449	345	29,042 (1%)	3,079,448 (87.36%)	416,352 (11.81%)
		C3-5	3783779	355	23,702 (1%)	2,869,856 (81.55%)	625,604 (17.78%)
		C3-6	3919226	353	37,793 (1%)	2,844,970 (73.08%)	1,010,153 (25.95%)
		C6-4	4887579	354	30,725 (1%)	3,527,593 (82.95%)	694,196 (16.32%)
		C6-5	3636200	344	21,751 (1%)	2,532,198 (79.34%)	637,589 (19.98%)
		C6-6	4590490	356	28,782 (1%)	3,383,726 (85.54%)	543,226 (13.73%)
	Co-A	C3-10	3879336	343	22,988 (1%)	2,712,880 (81.81%)	580,368 (17.50%)
		C3-20	4019805	349	24,463 (1%)	2,833,704 (79.38%)	711,528 (19.93%)
		C3-30	4293989	342	26,848 (1%)	2,638,170 (66.99%)	1,273,279 (32.33%)
		C3-40	5207190	356	32,847 (1%)	3,797,531 (84.55%)	661,064 (14.72%)
		C3-50	3371812	339	23,001 (1%)	2,469,250 (85.86%)	383,761 (13.34%)
		C3-60	4117093	355	27,561 (1%)	2,929,993 (85.07%)	486,561 (14.13%)
		C6-40	4769955	355	28,499 (1%)	3,291,838 (78.28%)	885,087 (21.05%)
		C6-50	4753125	354	28,559 (1%)	3,368,725 (85.04%)	564,212 (14.24%)
		C6-60	3582024	350	21,477 (1%)	2,600,575 (80.87%)	593,574 (18.46%)
Parabiosis	Hetero-Y	OY-Y1	2180580	340	16,239 (1%)	1,061,871 (62.2%)	630,236 (36.9%)
		OY-Y2	2917992	332	15,703 (1%)	2,215,383 (83.71%)	415,452 (15.70%)
		OY-Y3	3058229	353	10,957 (0%)	2,299,215 (79.62%)	577,395 (20.00%)
		OY-Y4	3729589	355	18,008 (1%)	2,586,649 (78.26%)	700,444 (21.19%)
	Hetero-A	OY-O1	3097182	352	13,719 (0%)	2,326,082 (81.70%)	507,431 (17.82%)
		OY-O2	3123240	358	14,391 (1%)	2,312,513 (80.35%)	551,081 (19.15%)
		OY-O3	3679412	337	21,110 (1%)	2,664,721 (82.64%)	538,840 (16.71%)
		OY-O4	3051665	344	14,982 (1%)	2,169,167 (87.13%)	305,488 (12.27%)
	Iso-Y	YY1	3551312	331	17,855 (1%)	2,592,275 (82.80%)	520,724 (16.63%)
		YY2	4122268	339	22,458 (1%)	2,788,258 (78.94%)	721,384 (20.42%)
		YY3	3464376	354	13,557 (0%)	2,540,286 (84.03%)	469,319 (15.52%)
		YY4	2867284	346	15,759 (1%)	1,777,407 (72.83%)	647,205 (26.52%)
		YY5	3411914	337	18,614 (1%)	2,435,826 (89.34%)	272,015 (9.98%)
		YY6	2583837	341	12,199 (1%)	1,702,211 (77.83%)	472,684 (21.61%)
		YY7	3243403	335	19,629 (1%)	2,400,790 (83.73%)	446,724 (15.58%)
		YY8	2869815	346	17,195 (1%)	2,185,405 (81.88%)	466,381 (17.47%)
	Iso-A	OO1	2860930	348	16,565 (1%)	2,084,371 (78.75%)	545,838 (20.62%)
		OO2	3427569	347	17,744 (1%)	2,501,399 (80.06%)	605,207 (19.37%)
		OO3	4701302	348	36,411 (1%)	2,742,438 (64.26%)	1,489,077 (34.89%)
		OO4	3142834	343	14,313 (1%)	1,955,698 (83.36%)	375,962 (16.03%)
Serum injection	iv 8 (Y→A)	8iv_8_1	1912853	345	14,557 (1%)	1,477,597 (82.90%)	290,333 (16.29%)
		8iv_8_2	2472280	354	18,245 (1%)	1,918,185 (83.46%)	361,768 (15.74%)
		8iv_8_3	2418510	356	21,081 (1%)	1,870,437 (86.87%)	261,633 (12.15%)
		16iv_8_4	2340729	359	14,624 (1%)	1,749,409 (88.89%)	203,967 (10.36%)
		16iv_8_5	2099592	359	14,097 (1%)	1,576,877 (80.18%)	375,626 (19.10%)
		8iv_8_12	2672682	360	22,648 (1%)	2,058,772 (87.56%)	269,793 (11.47%)
		8iv_8_13	2365721	368	15,747 (1%)	1,837,940 (82.76%)	367,226 (16.53%)
		16iv_8_14	2436675	366	15,633 (1%)	1,837,062 (83.30%)	352,691 (15.99%)
		16iv_8_15	2877990	363	17,605 (1%)	2,232,463 (83.19%)	433,380 (16.15%)
		16iv_8_16	2271201	374	14,798 (1%)	1,746,809 (82.50%)	355,848 (16.81%)
	iv 16 (Y→A)	16iv_16_4	2166725	360	13,273 (1%)	1,333,534 (81.91%)	281,293 (17.28%)
		16iv_16_5	2421420	358	15,935 (1%)	1,850,447 (81.91%)	392,747 (17.38%)
		16iv_16_14	2236312	355	12,486 (1%)	1,725,304 (82.60%)	351,056 (16.81%)
		16iv_16_15	1921825	353	13,151 (1%)	1,472,887 (84.12%)	264,921 (15.13%)
		16iv_16_16	1892504	371	11,033 (1%)	1,513,903 (84.16%)	273,900 (15.23%)
	iv 8 (Y→Y)	Y-to-Y-8-1	2066695	349	11,421 (1%)	1,492,265 (84.84%)	255,226 (14.51%)
		Y-to-Y-8-2	2179868	353	14,337 (1%)	1,681,811 (84.60%)	291,845 (14.68%)
		Y-to-Y-8-3	1870502	355	11,627 (1%)	1,384,635 (80.34%)	327,294 (18.99%)
		Y-to-Y-8-4	1895983	352	10,563 (1%)	1,437,355 (84.00%)	263,282 (15.39%)
		Y-to-Y-8-5	1644941	346	12,343 (1%)	1,240,560 (81.39%)	271,282 (17.80%)
		Y-to-Y-8-6	1946742	346	13,029 (1%)	1,449,903 (83.89%)	265,349 (15.35%)
		Y-to-Y-8-7	1728684	348	12,232 (1%)	1,321,475 (86.07%)	201,721 (13.14%)
		Y-to-Y-8-8	1532361	347	10,725 (1%)	1,143,377 (79.57%)	282,842 (19.68%)
		Y-to-Y-8-9	2174361	355	17,134 (1%)	1,663,136 (83.63%)	308,297 (15.50%)
		Y-to-Y-8-11	2156026	357	13,179 (1%)	1,679,420 (83.44%)	320,248 (15.91%)
	iv 16 (Y→Y)	Y-to-Y-16-6	1722630	356	14,114 (1%)	1,227,640 (76.14%)	370,667 (22.99%)
		Y-to-Y-16-7	1990069	354	14,265 (1%)	1,547,912 (83.19%)	298,431 (16.04%)
		Y-to-Y-16-8	1811045	349	12,348 (1%)	1,316,342 (77.01%)	380,529 (22.26%)
		Y-to-Y-16-9	1918704	355	12,770 (1%)	1,405,767 (78.29%)	377,075 (21.00%)
AK treatment	Aged-AK	22w-ak5	2183447	353	15,219 (1%)	1,640,051 (80.20%)	389,633 (19.05%)
		22w-ak6	1514569	350	9,783 (1%)	1,153,210 (79.81%)	281,905 (19.51%)
		22w-ak8	1669728	347	9,434 (1%)	1,225,607 (76.81%)	360,612 (22.60%)
		22w-ak9	1702860	351	9,527 (1%)	1,275,397 (79.07%)	328,106 (20.34%)
		22w-ak10	1323462	354	8,074 (1%)	983,720 (78.25%)	265,386 (21.11%)
		22w-ak11	1602441	352	11,785 (1%)	1,242,965 (81.03%)	279,252 (18.20%)
		22w-ak12	1597264	351	10,684 (1%)	1,160,267 (77.41%)	327,944 (21.88%)
		22w-ak13	1538080	354	9,733 (1%)	1,188,712 (81.60%)	258,283 (17.73%)
		22w-ak14	1478840	348	9,211 (1%)	1,150,819 (83.27%)	222,082 (16.07%)
		22w-ak15	1853018	360	13,007 (1%)	1,407,528 (80.52%)	327,474 (18.73%)
	Aged-V	22w-v1-2	1810233	343	12,916 (1%)	1,337,694 (77.92%)	366,045 (21.32%)
		22w-v1	1885415	356	11,029 (1%)	1,415,062 (79.06%)	363,814 (20.33%)
		22w-v2	2029327	353	15,546 (1%)	1,383,610 (73.06%)	494,763 (26.12%)
		22w-v3-2	1400108	346	10,451 (1%)	1,047,458 (79.52%)	259,267 (19.68%)
		22w-v3	1951734	333	9,242 (1%)	1,365,775 (75.30%)	438,789 (24.19%)
		22w-v4-2	2028839	347	13,861 (1%)	1,546,140 (80.56%)	359,205 (18.72%)
		22w-v4	1369663	351	8,110 (1%)	987,545 (76.63%)	293,067 (22.74%)
		22w-v5	1319988	347	10,217 (1%)	1,014,900 (81.24%)	224,214 (17.95%)
		22w-v6	1621916	348	10,766 (1%)	1,206,625 (79.69%)	296,712 (19.60%)
		22w-v7	1733476	346	11,178 (1%)	1,298,632 (78.65%)	341,440 (20.68%)
		22w-v8	1454574	347	9,221 (1%)	1,075,752 (78.32%)	288,480 (21.00%)
